# Supplementary material for: Formation of Cyclobutane Pyrimidine Dimers after UVA Exposure (Dark-CPDs) Is Inhibited by an Hydrophilic Extract of Polypodium leucotomos
Source: Antioxidants (Basel). 2021 Dec 7;10(12):1961. doi: 10.3390/antiox10121961 (PMC8750109; doi:10.3390/antiox10121961)
Supplement: Supplementary file 1 [file antioxidants-10-01961-s001.zip]

Archive with 1 entries (1 files):
- antioxidants-1482167-supplementary.pdf
